# Supplementary material for: Asymmetric Intrastromal Corneal Ring Segments with Progressive Base Width and Thickness for Keratoconus: Evaluation of Efficacy and Analysis of Epithelial Remodeling
Source: J Clin Med. 2023 Feb 20;12(4):1673. doi: 10.3390/jcm12041673 (PMC9962479; doi:10.3390/jcm12041673)
Supplement: Supplementary file 1 [file jcm-12-01673-s001.zip]

Archive with 1 entries (1 files):
- jcm-2177839-supplementary.pdf
